# Supplementary material for: Mutation of CD2AP and SH3KBP1 Binding Motif in Alphavirus nsP3 Hypervariable Domain Results in Attenuated Virus
Source: Viruses. 2018 Apr 27;10(5):226. doi: 10.3390/v10050226 (PMC5977219; doi:10.3390/v10050226)
Supplement: Supplementary file 1 [file viruses-10-00226-s001.zip]

Archive with 2 entries (2 files):
- FigS1.tif
- TableS1.xlsx
