# Supplementary material for: Mutation of CD2AP and SH3KBP1 Binding Motif in Alphavirus nsP3 Hypervariable Domain Results in Attenuated Virus
Source: Viruses. 2018 Apr 27;10(5):226. doi: 10.3390/v10050226 (PMC5977219; doi:10.3390/v10050226)
Supplement: Supplementary file 1 [file viruses-10-00226-s001.zip › TableS1.xlsx]

## Sheet: Sheet1
Supplementary Table 1
Number of peptides identified per protein.
The ratio of heavy and light (or light and heavy) peptides given as H/L (or L/H)
EGFP-CHIKVnsP3HVD vs EGFP
			Replicate 1				Replicate 2				Replicate 3
Majority Protein IDs	Gene name		Peptides	Unique Peptides	H/L ratio normalized		Peptides	Unique Peptides	H/L ratio normalized		Peptides	Unique Peptides	L/H ratio normalized		Geometric mean
Q9Y5K6	CD2AP		16	16	41.579		15	15	45.094		20	20	30.7314		38.6241
Q13642-1;Q13642-5;Q13642-4;Q5JXI8;Q13642;Q13642-3;Q5JXH8;Q5JXH7;Q5JXI3;Q5JXI2;Q5JXH9;Q5JXI0	FHL1		12	12	38.433		12	12	41.582		15	15	17.4487		30.3243
P47755;C9JUG7;B4DG50;F8W9N7	CAPZA2		5	4	29.401		5	4	29.11		9	7	29.529		29.3461
Q96B97;Q96B97-2;Q5JPT2;B7Z6E8;Q96B97-3	SH3KBP1		7	7	35.149		10	10	31.074		12	12	11.2537		23.0782
P47756-2;B1AK87;B1AK88;P47756;B1AK85;F6USW4	CAPZB		9	9	19.16		9	9	16.955		15	15	22.5342		19.4168
P52907	CAPZA1		6	5	18.933		6	5	16.183		10	8	17.5728		17.527
F8W020;F8VY35;B3KNT8;F8W0J6;F5H4R6;P55209;H0YIV4;F8VVB5;H0YHC3;F8W118;F8VXI6;F8VUX1;F8VV59;B7Z9C2;F8VRJ2;H0YH88;B3KV44	NAP1L1		4	2	10.011		5	2	10.067		8	2	21.8775		13.0154
Q13283	G3BP1		13	11	8.1683		11	8	9.5286		15	13	17.8272		11.1536
Q9UN86-2;Q9UN86;D6RAC7;D6RB17	G3BP2		15	13	7.1246		15	12	7.1893		15	13	15.1936		9.1982
P09874	PARP1		32	32	9.5912		32	32	12.145		22	22	4.68011		8.16913
C9JNW5;P83731;C9JXB8	RPL24		13	13	2.6688		13	13	3.3476		11	11	2.10287		2.6584
Q15149-7;Q15149-8;Q15149-9;Q15149-5;Q15149-4;Q15149-6;Q15149-3;Q15149-2;Q15149;E9PPU0;P58107	PLEC;EPPK1		2	2	2.3908		2	2	1.0845		2	2	4.27643		2.2299
Q92900-2;Q92900	UPF1		2	2	1.7013		2	2	1.7606		2	2	3.08509		2.09847
P22087;M0QXL5;M0R299;M0R2Q4;M0R0P1;M0R2U2;M0R1H0;M0R2B0	FBL		21	19	2.05		20	18	2.2593		19	17	1.62694		1.9605
EGFP-VEEVnsP3HVD vs EGFP
			Replicate 1				Replicate 2				Replicate 3
Majority Protein IDs	Gene name		Peptides	Unique Peptides	H/L ratio normalized		Peptides	Unique Peptides	H/L ratio normalized		Peptides	Unique Peptides	L/H ratio normalized		Geometric mean
Q96B97;Q96B97-2;Q5JPT2;B7Z6E8;Q96B97-3;Q5VSN0	SH3KBP1		10	10	42.3132		13	13	35.8		13	13	14.6632		28.1101
Q9Y5K6	CD2AP		21	21	29.6136		21	21	26.052		23	23	17.6535		23.8811
P52907	CAPZA1		12	9	33.4284		10	8	23.732		10	8	16.9799		23.7937
P47755;F8W9N7;C9JUG7;B4DG50	CAPZA2		14	11	31.806		5	3	23.048		12	10	13.0893		21.2497
P47756-2;B1AK87;B1AK88;P47756;B1AK85;F6USW4	CAPZB		12	12	19.4832		14	14	18.498		10	10	16.5311		18.1285
P51114;B4DXZ6;P51114-3	FXR1		36	4	2.27292		36	4	2.2572		34	3	6.45411		3.21117
P51114-2;E9PFF5;E7EU85	FXR1		34	2	2.0646		34	2	1.9804		33	2	7.80031		3.17127
P16278-3;P16278;P16278-2;E7EQ29	GLB1		6	6	8.47584		5	5	6.0987		6	6	0.552181		3.0561
P51116	FXR2		35	31	1.30392		37	33	1.3868		30	26	3.54522		1.85767
EGFP-SFVnsP3HVD vs EGFP-SFVnsP3HVDmutM2
			Replicate 1				Replicate 2				Replicate 3
Majority Protein IDs	Gene name		Peptides	Unique Peptides	L/H ratio normalized		Peptides	Unique Peptides	L/H ratio normalized		Peptides	Unique Peptides	H/L ratio normalized		Geometric mean
Q96B97;Q96B97-2;Q5JPT2;Q5VSN0;Q96B97-3	SH3KBP1		2	2	8.15927		8	8	8.78245		6	6	18.575		11.0001
Q9Y5K6	CD2AP		17	17	8.82379		25	25	4.19076		23	23	14.598		8.1423
P47756-2;B1AK87;B1AK88;P47756;B1AK85	CAPZB		5	5	2.19116		7	7	5.5639		7	7	8.8374		4.75838
P52907	CAPZA1		4	3	2.52736		5	4	5.67666		8	7	7.3554		4.72558
P47755;F8W9N7;A0A0D9SET8;C9JUG7;P47755-2	CAPZA2		4	3	2.4351		6	5	1.45624		5	4	5.1269		2.62947
Q13283	G3BP1		17	14	1.24227		23	20	0.393453		22	19	1.4849		0.898673
Q9UN86	G3BP2		17	1	1.32342		23	1	0.379629		18	0	1.2327		0.852389
